# Supplementary material for: Feasibility and Performance of Free-Hand Single-Photon Computed Tomography/Ultrasonography for Preoperative Parathyroid Adenoma Localization: A Pilot Study
Source: Diagnostics (Basel). 2023 Jun 28;13(13):2200. doi: 10.3390/diagnostics13132200 (PMC10340631; doi:10.3390/diagnostics13132200)
Supplement: Supplementary file 1 [file diagnostics-13-02200-s001.zip]

Archive with 1 entries (1 files):
- diagnostics-2392634-supplementary.xlsx
