# Supplementary material for: Feasibility and Performance of Free-Hand Single-Photon Computed Tomography/Ultrasonography for Preoperative Parathyroid Adenoma Localization: A Pilot Study
Source: Diagnostics (Basel). 2023 Jun 28;13(13):2200. doi: 10.3390/diagnostics13132200 (PMC10340631; doi:10.3390/diagnostics13132200)
Supplement: Supplementary file 1 [file diagnostics-13-02200-s001.zip › diagnostics-2392634-supplementary.xlsx]

## Sheet: Feuil1
	File S1
	N°	Sex	Age	Weight [Kg]	Height [m]	BMI [Kg/m2]	PTH (preop) [ng/l]	Ca (preop) [mmol/l]	US	SPECT/CT	hfSPECT/US	Treatment: surgery or radiofrequency	GOLD STD	PTH (post.op) [ng/l]	Ca (postop) [mmol/l]
	1	M	46	82	1.89	22.9557	143	2.64	Negative	1 inf L	Negative	1 inf L	1 inf L	46	2.43
	2	M	70	73	1.69	25.5593	73	2.55	2 inf R	4 (2 R & 2L)	1 inf R	2 inf R (hyperplasia)	4 (2 R & 2L)	65	2.55
	3	W	74	74	1.46	34.7157	72	2.62	Negative	1 inf L	Negative	-	1 inf L	-	-
	4	M	70	100	1.86	28.9051	150	2.67	1 inf R	1 inf R	1 inf R	radiofrequency	1 inf R	56	2.45
	5	M	69	66	1.74	21.7994	224	2.8	1 inf L	1 inf L	1 inf L	1 inf L	1 inf L	55	2.43
	6	W	65	75	1.66	27.2173	45	2.81	1 inf R	2 (1R & 1L)	Negative	3 (2 R & 1L)	3 (2 R & 1L)	<3	2.07
	7	M	42	73	1.74	24.1115	127	2.6	1 inf L	1 inf L	1 inf L	1 inf L	1 inf L	16	2.32
	8	M	62	70	1.82	21.1327	44.3	2.6	1 inf R	1 inf R	Negative	Failed	1 inf R	87	2.37
	9	W	70	67	1.75	21.9	96.2	2.97	Negative	1 inf R	1 inf R	-	1 inf R	-	-
	10	M	79	78	1.82	23.5	101	2.76	1 inf L	1 inf L	1 inf L	1 inf L	1 inf L	NA post op Per-op: 0min -> 122 10 min -> 34 15 min - 32	2.22
	11	M	28	130	1.93	34.9	129.2	2.86	1 sup R	1 sup R	1 sup R	1 sup R	1 sup R	47	2.44
	12	W	41	45	1.55	18.7305	85	2.59	1 inf L	1 inf L	Negative	1 inf L	1 inf L	21	2.21
		PTH level (normal values: 10-70ng/l)
		Ca level (normal values: 2.15-2.55 mmol/l)
